# Supplementary material for: Quantitative patterns of motor cortex proteinopathy across ALS genotypes
Source: Acta Neuropathol Commun. 2020 Jul 2;8:98. doi: 10.1186/s40478-020-00961-2 (PMC7331195; doi:10.1186/s40478-020-00961-2)
Supplement: Supplementary file 2 — Additional file 2. [file 40478_2020_961_MOESM2_ESM.xlsx]

## Sheet: Sheet1
Case ID	Gene	Mutation	Zygosity	Age (Years)	Sex	PMD (hours)	Fixation (weeks)		Pathological diagnosis	Onset	Disease duration (months)	Additional notes	Used in
													Single-IHC	Multiplex IHC	Oligo vs neuronal pTDP-43	DAB-AP Double-IHC
							s-IHC	m-IHC
1	FUS	R521C	Heterozygous	33	M	71	45	-	ALS-FUS	Limb	10	-	ü
2	FUS	R521C	Heterozygous	35	F	24	15	-	ALS-FUS	Limb	15	-	ü
3	FUS	R521H	Heterozygous	35	F	19.5	4	-	ALS-FUS	Limb	42	-	ü
4	FUS	R495X	Heterozygous	34	F	38	9	-	ALS-FUS	Limb	16	-	ü
5	FUS	K510E	Heterozygous	39	M	51	5	-	ALS-FUS	Bulbar	15	-	ü
6	FUS	P525L	Heterozygous	23	F	37	12	-	ALS-FUS	Limb	8	Patient also had a Y374X TARDBP variant, but no TDP-43 pathology	ü
7	FUS	R514G	Heterozygous	60	M	66	9	-	ALS-FUS	Limb	132	-	ü
8	FUS	Unknown	Unknown	18	F	72	2	-	ALS-FUS	Limb	12	No known family history. ALS-FUS wuth basophilic inclusions. No sensory symptoms	ü
9	FUS	R524W	Heterozygous	64	M	44	-	-	ALS-FUS	Limb	25	Brother had ALS	ü
10	C9ORF72	Repeat expansion	Heterozygous	62	M	72	9	-	C9-ALS	Limb	6	-	ü		ü
11	C9ORF72	Repeat expansion	Heterozygous	59	F	74	7	-	C9-ALS	Limb	27	-	ü		ü
12	C9ORF72	Repeat expansion	Heterozygous	59	F	21	12	-	C9-ALS-FTD	Bulbar	72	-	ü		ü
13	C9ORF72	Repeat expansion	Heterozygous	71	M	14	9	-	C9-ALS-FTD	Bulbar	36	-	ü
14	C9ORF72	Repeat expansion	Heterozygous	53	M	82	10	-	C9-ALS-FTD	Limb	23	-	ü
15	C9ORF72	Repeat expansion	Heterozygous	59	F	35	17	-	C9-ALS	Bulbar	36	-	ü		ü
16	C9ORF72	Repeat expansion	Heterozygous	59	F	72	12	-	C9-ALS	-	-	-	ü		ü
17	C9ORF72	Repeat expansion	Heterozygous	65	M	48	6	0.2	C9-ALS-FTD	Bulbar	30	Brother also died of ALS at 64	ü	ü
18	C9ORF72	Repeat expansion	Heterozygous	62	M	48	4	-	C9-ALS-FTD	-	-	-	ü		ü
19	C9ORF72	Repeat expansion	Heterozygous	42	F	72	14	-	C9-ALS	-	36	-	ü		ü
20	C9ORF72	Repeat expansion	Heterozygous	55	M	72	8	-	C9-ALS	-	-	Sister also died of ALS. End stage alcoholism.	ü
21	C9ORF72	Repeat expansion	Heterozygous	46	M	4	4	-	C9-ALS	Limb	14	-	ü
22	C9ORF72	Repeat expansion	Heterozygous	64	F	7	13	-	C9-ALS	Bulbar	24	Mother had neurodegenerative disease compatible with ALS-FTD	ü		ü
23	C9ORF72	Repeat expansion	Heterozygous	48	M	23	4	-	C9-ALS-PD	Multi-focal	19	Concurrent Parkinsons disease. Mother had ALS, Father had PD	ü		ü
24	C9ORF72	Repeat expansion	Heterozygous	72	M	96	4	-	C9-ALS	Limb	26	Sister, father and one paternal aunt had MND. Some personality change towards end of illness	ü		ü
25	C9ORF72	Repeat expansion	Heterozygous	76	F	10	3	-	C9-ALS	Limb	56	2 sisters, paternal great uncle, and paternal first cousin once removed had ALS	ü
26	C9ORF72	Repeat expansion	Heterozygous	66	M	82	-	0.2	C9-ALS	-	-	-		ü		ü
27	C9ORF72	Repeat expansion	Heterozygous	73	M	24	-	0.2	C9-ALS	-	-	-		ü
28	SOD1	L8V	Heterozygous	61	F	14	19	-	ALS-SOD1	Limb	66	-	ü
29	SOD1	I114T	Heterozygous	70	F	56	3	-	ALS-SOD1	Bulbar	14	-	ü
30	SOD1	I114T	Heterozygous	47	M	14	16	-	ALS-SOD1	Bulbar	24	-	ü
31	SOD1	D101G	Heterozygous	46	F	5	18	-	ALS-SOD1	Limb	18	-	ü
32	SOD1	D102N	Heterozygous	42	F	96	12	-	ALS-SOD1	-	-	Sibling of case 33	ü
33	SOD1	D102N	Heterozygous	34	M	24	8	-	ALS-SOD1	-	-	Sibling of case 32	ü
34	SOD1	I114T	Heterozygous	78	M	24	20	-	ALS-SOD1	-	18	-	ü
35	SOD1	I114T	Heterozygous	71	F	96	6	-	ALS-SOD1	-	-	COD: Upper gastrointestinal haemorrhage	ü
36	SOD1	I114T	Heterozygous	66	F	50	6.5	-	ALS-SOD1	Limb	14	-	ü
37	SOD1	E100G	Heterozygous	40	F	23	10	-	ALS-SOD1	Limb	41	-	ü
38	SOD1	I114T	Heterozygous	60	F	27	11	-	ALS-SOD1	Limb	12	Mother had Progressive muscular atrophy	ü
39	CHMP2B	I29V	Heterozygous	69	F	12	4.5	-	ALS-CHMP2B	Limb	66	-	ü
40	CHMP2B	I29V	Heterozygous	51	M	22	3	-	ALS-CHMP2B	Limb	29	-	ü
41	OPTN	R217X	Homozygous	54	M	72	12	-	ALS-OPTN	Bulbar	66	Presented initially with loss of speech, eventually progressing to limbs	ü
42	HNRNPA1	G316R; G264R	Heterozygous	62	F	48	12	-	ALS-HNRNPA1	Bulbar	-	Braak stage II, probably age related	ü
43	TARDBP	M337V	Heterozygous	57	M	48	9	-	ALS-TARDBP	Bulbar	120	-	ü
44	Sporadic	N/A	N/A	54	M	?	4	-	ALS-TDP	-	-	-	ü		ü
45	Sporadic	N/A	N/A	65	M	?	16	-	ALS-FTD-TDP	-	-	COD: Chest infection. FTLD type B component	ü
46	Sporadic	N/A	N/A	61	F	24	16	-	ALS-TDP	-	-	-	ü		ü
47	Sporadic	N/A	N/A	73	F	24	14	-	ALS-TDP	-	-	Braak stage II/III in hippocampus	ü		ü
48	Sporadic	N/A	N/A	79	F	72	6	-	ALS-TDP	-	-	-	ü		ü
49	Sporadic	N/A	N/A	47	M	90	16	-	ALS-TDP	-	-	Braak stage IV. Incidental pineal cyst at post mortem	ü		ü
50	Sporadic	N/A	N/A	73	F	65	12	-	ALS-TDP	-	24	-	ü
51	Sporadic	N/A	N/A	53	F	72	6	-	ALS-TDP	Limb	48	Mild small vessel disease	ü		ü
52	Sporadic	N/A	N/A	66	M	60	8	-	ALS-FTD-TDP	-	-	FTLD type B component	ü		ü
53	Sporadic	N/A	N/A	68	F	24	4	-	ALS-TDP	-	-	Braak stage IV, some small vessel changes in deep grey nuclei and white matter	ü
54	Sporadic	N/A	N/A	71	M	24	6	-	ALS-FTD-TDP	-	-	FTLD type B component	ü
55	Sporadic	N/A	N/A	60	F	24	28	-	ALS-FTD-TDP	-	-	FTLD type A component	ü		ü
56	Sporadic	N/A	N/A	64	F	48	24	-	ALS-TDP	Bulbar	19	-	ü
57	Sporadic	N/A	N/A	64	M	24	4	-	ALS-TDP	-	-	Cerebellar hypoxic ischaemia, mild small vessel disease	ü
58	Sporadic	N/A	N/A	71	M	48	8	-	ALS-FTD-TDP	-	18	FTLD type B component, mild small vessel disease	ü		ü
59	Sporadic	N/A	N/A	52	M	72	28	-	ALS-TDP	Limb	36	-	ü
60	Sporadic	N/A	N/A	53	F	120	20	-	ALS-TDP	-	-	-	ü		ü
61	Sporadic	N/A	N/A	65	F	81	-	0.2	ALS-TDP	-	-	-				ü
62	Sporadic	N/A	N/A	82	M	25	-	0.2	ALS-TDP	-	-	-				ü
63	Sporadic	N/A	N/A	76	M	46	-	0.2	ALS-TDP	-	-	-				ü
64	Sporadic	N/A	N/A	49	F	57	-	0.2	ALS-TDP	-	-	-				ü
65	Sporadic	N/A	N/A	64	M	48	-	0.2	ALS-TDP	-	-	Braak stage II, mild small vessel disease		ü
66	Sporadic	N/A	N/A	48	M	48	6	0.2	ALS-TDP	-	-	COD: 1a. Respiratory failure, 1b. ALS	ü	ü
67	Sporadic	N/A	N/A	71	M	24	-	0.2	ALS-TDP	-	-	Braak stage III/IV, moderate small vessel disease		ü
68	Sporadic	N/A	N/A	90	M	48	-	0.2	ALS-TDP	Bulbar	-	Braak stage I/II, mild small vessel disease and cerebral amyloid angiopathy		ü
69	Sporadic	N/A	N/A	65	M	24	4	0.2	ALS-TDP	Limb	132	COD: 1a. Bronchopneumonia, 1b. ALS	ü	ü
70	Sporadic	N/A	N/A	50	M	28	-	0.2	ALS-TDP	-	-	COD: 1a. Chest infection, 1b. ALS		ü
71	Sporadic	N/A	N/A	68	M	45	-	0.2	ALS-TDP	-	-	-		ü
72	Sporadic	N/A	N/A	63	M	26	-	0.2	ALS-TDP	-	-	Very mild FTLD component, mild small vessel disease		ü
73	Sporadic	N/A	N/A	81	F	48	-	0.2	ALS-TDP	-	-	-		ü
74	Sporadic	N/A	N/A	77	F	48	-	0.2	ALS-TDP	-	-	-		ü
75	Sporadic	N/A	N/A	77	F	61	-	0.2	ALS-FTD-TDP	Bulbar	7	COD: 1a. Pneumonia, 1b. ALS, 1c. Hypertension. FTLD type B component		ü
76	Sporadic	N/A	N/A	77	F	50	-	0.2	ALS-FTD-TDP	Bulbar	-	Family history of Parkinson's disease. Focal (Brocas area) FTLD type A component		ü
77	Sporadic	N/A	N/A	67	F	37	-	0.2	ALS-TDP	-	-	COD: Pneumonia. Mother and five maternal aunts/uncles had Alzheimer's disease		ü
78	Sporadic	N/A	N/A	53	F	39	-	0.2	ALS-TDP	-	20	Family history of depression and schizophrenia		ü
79	Sporadic	N/A	N/A	52	F	36	-	0.2	ALS-TDP	-	-	-		ü		ü
80	Sporadic	N/A	N/A	44	M	78	-	0.2	ALS-TDP	-	-	-		ü		ü
81	Sporadic	N/A	N/A	88	M	52	-	0.2	ALS-TDP	-	-	-		ü
82	Sporadic	N/A	N/A	73	M	25	-	0.2	ALS-TDP	-	-	-		ü
83	Control	-	N/A	36	F	48	4	-	Control	-	-	COD: Suicide. Pathology: ABC score - 0	ü
84	Control	-	N/A	56	M	48	6	0.2	Control	-	-	COD: Unknown. Pathology: Braak stage I	ü	ü
85	Control	-	N/A	62	F	24	3	-	Control	-	-	COD: 1. Metastatic colorectal cancer 2. Diabetes. Pathology: Braak stage I/II	ü
86	Control	-	N/A	68	F	24	4	-	Control	-	-	COD: 1. COPD 2. Carcinoma of the cervix. Pathology: Normal brain	ü
87	Control	-	N/A	51	M	72	3	-	Control	-	-	COD: Unknown, sudden death. ?Cardiac cause	ü
88	Control	-	N/A	65	F	24	20	-	Control	-	-	COD: Lung cancer. Pathology: Braak stage II	ü
89	Control	-	N/A	60	F	48	4	-	Control	-	-	COD: Metastatic breast cancer. Pathology: Normal brain	ü
90	Control	-	N/A	48	F	48	20	-	Control	-	-	COD: Unknown. Pathology: Normal brain	ü
91	Control	-	N/A	66	M	48	32	-	Control	-	-	COD: Unknown. Pathology: Braak stage I	ü
92	Control	-	N/A	56	M	48	9	-	Control	-	-	COD: Myocardial infarction. Pathology: Braak stage I	ü
93	Control	-	N/A	73	M	48	15	0.2	Control	-	-	COD: Colorectal cancer. Pathology: Braak stage II	ü	ü
94	Control	-	N/A	55	M	18	-	0.2	Control	-	-	COD: Myocardial infarction. Pathology: Normal brain				ü
95	Control	-	N/A	57	M	46	-	0.2	Control	-	-	COD: Unknown. Pathology: Braak stage 0				ü
96	Control	-	N/A	56	M	49	-	0.2	Control	-	-	COD: Myocardial infarction, atrial fibrillation, atherosclerosis. Pathology: Braak stage I				ü
97	Control	-	N/A	72	M	24	-	0.2	Control	-	-	COD: Unknown. Pathology: Normal brain		ü
98	Control	-	N/A	95	M	73	-	0.2	Control	-	-	COD: Stroke. Pathology: Cerebrovascular disease, agyrophilic grain disease		ü
99	Control	-	N/A	86	F	33	-	0.2	Control	-	-	COD: Brainstem infarct. Pathology: Cerebrovascular disease		ü
